# Supplementary material for: A high-throughput heterologous expression platform for plant synthetic biology based on Arabidopsis suspension cells
Source: J Exp Bot. 2025 Dec 23;77(13):4098–110. doi: 10.1093/jxb/eraf545 (PMC13351735; doi:10.1093/jxb/eraf545)
Supplement: eraf545_Supplementary_Data [file eraf545_supplementary_data.zip]

Archive with 2 entries (2 files):
- jexbot316289-file001.pdf
- jexbot316289-file002.xlsx
