# Supplementary material for: A high-throughput heterologous expression platform for plant synthetic biology based on Arabidopsis suspension cells
Source: J Exp Bot. 2025 Dec 23;77(13):4098–110. doi: 10.1093/jxb/eraf545 (PMC13351735; doi:10.1093/jxb/eraf545)
Supplement: eraf545_Supplementary_Data [file eraf545_supplementary_data.zip › jexbot316289-file002.xlsx]

## Sheet: Table S1
Table S1: Primers used in this study. The templates are further described in Table S2.
Primer ID	Name	Sequence (5'-3')	Template
3713	GFP_exon1_dom_F	TTGAAGACAACTCAAATGGTGAGCAAGGGCGAG	pAE51
3714	GFP_exon1_dom_R	TTGAAGACAAACCTCGATGCGGTTCACCAGG	pAE51
3756	intron-DEM1_F1	TTGAAGACAAAGGTAAGCAGAACTCTAGTTGCAG	Col-0 gDNA
3757	intron-DEM1_R1	TTGAAGACAACACCTATATATCGACATTTTCAACAAG	Col-0 gDNA
3755	GFP_exon2_dom_F2	TTGAAGACAAGGTGAACTTCAAGATCCGC	pAE51
3718	GFP_exon2_dom_R	TTGAAGACAACTCGAAGCTTACTTGTACAGCTCGTCC	pAE51
3208	tHsp18.2_domB6_Fw	TTGAAGACAACTCAGCTTATATGAAGATGAAGATGAAAT	GB0035
3209	tHsp18.2_domC1_Rv	TTGAAGACAACTCGAGCGCTTATCTTTAATC	GB0035
3176	AtSCPL30pro_domA1_Fw	TTGAAGACAACTCAGGAGATAGGCAACCGTGGACTTCT	Col-0 gDNA
3183	AtSCPL30_dom-163C->T_Rv	GCGCCGTCTCGGAAAGACTATATTGTGGTAATTGG	Col-0 gDNA
3184	AtSCPL30_dom-163C->T_Fw	TTGAAGACAATTTCATATCCACTTAGATATAAAAGATAA	Col-0 gDNA
3177	AtSCPL30pro_domB2_Rv	TTGAAGACAACTCGCATTTGAGGCTAGGTTTTAGTAGTG	Col-0 gDNA
3171	AtAct2pro_domA1_Fw	TTGAAGACAACTCAGGAGTCGACAAAATTTAGAACGAACTTA	Col-0 gDNA
3173	AtAct2pro_dom-543C-->G_Rv	TTGAAGACAACTCTTCTTCCTTGTTCTTCTCTGTC	Col-0 gDNA
3172	AtAct2pro_dom-543C->G_Fw	TTGAAGACAAAGAGTAAGAGAGAAAGTAAGAGATAATCCAG	Col-0 gDNA
3174	AtAct2pro_domB2_Rv	TTGAAGACAACTCGCATTTTTTATGAGCTGCAAACA	Col-0 gDNA
3160	AtTCTPpro_A1_Fwd	ATGAAGACATCTCAGGAGCCAACACTCGAATCCCCAC	Col-0 gDNA
3161	AtTCTPpro_B2_Rev	ATGAAGACATCTCGCATTGGTCGCTTATTGATTGTTTTCTCTC	Col-0 gDNA
3163	AtUBQ10(Grefen)_A1_F	ATGAAGACATCTCAGGAGTTGTCGACGAGTCAGTAATAAACG	Col-0 gDNA
EC946	AtUbi10_Fix_int_rev	GCGCGAAGACTTCATCTTCGATCTAAGATTAACAGA	Col-0 gDNA
EC945	AtUbi10_Fix_int_fwd	GCGCGAAGACAAGATGATTTTCTGGGTTTGATCG	Col-0 gDNA
EC944	AtUbi10_Fix_A1-B2_Rev	ATGAAGACATCTCGCATTCTGTTAATCAGAAAAACTCAGATTAA	Col-0 gDNA
3719	HygRcass_L1P3_F	TTGGTCTCAGGAGTTGAAACTGAAGGCGGGAAAC	35S:RUBY
3720	HygRcass_L1P3_R	TTGGTCTCAAGCGAAGCTGGCATGCAAGCTGTC	35S:RUBY
3984	NifU_domB4_F	TTGAAGACAACTCAAGCCATGTGGGACTAC	U122TGH030_32
3985	NifU_domB5a_R	TTGAAGACAACTCGCTGCCCTCCTGATCCACCGACCTCCATCTGGGCATG	U122TGH030_32
3986	NifS_domB4_F	TTGAAGACAACTCAAGCCATGGCGGAC	U122TGH030_34
3987	NifS_domB5a_R	TTGAAGACAACTCGCTGCCCTCCTGATCCACCTCCGTACACAGGGGCAAAT	U122TGH030_34
3988	fdxN_domB4_F	TTGAAGACAACTCAAGCCATGGCGTTGAA	U122TGH030_36
3989	fdxN-HA_domB5a_R	TTGAAGACAACTCGCTGCCCTCCTGATCCACCGGCGTAATCGGGAACGTC	U122TGH030_36
3620	AtMee5_int4_Fw_AGCC	TTGAAGACAACTCAAGCCTCTGCGTGGTCGCATCCGGTACTTCATGCTTCAACGTGTAAC	pICH75111
3621	AtMee1_int4_Rv	TTGAAGACAAGCTGTAAGGGGAAAAAAATTGACA	pICH75111
3622	SplitTS_Fw	TTGAAGACAACAGCAGTTCGAGAAAGGTGGTGG	U122TGH030_40
3170	TStag_domB4_Rv	TTGAAGACAACTCGCGAACTCTTCTCGAAC	U122TGH030_40

## Sheet: Table S2
Table S2: Plasmids used in this study. Parts generated by DNA synthesis are further described in Table S3. *L0: MoClo level 0; LM: MoClo level M; LP: MoClo level P. Letters A-C followed by numbers indicate standardized fusion sites for level 1 assemblies according to Patron 2016. **Hyphens indicate fusion of the indicated parts. Parts followed by primer IDs in brackets indicate PCR products gener…
Part name	Published name; description	Figures	MoClo level*	Construction**	source	References
35S:RUBY	p35S:RUBY	Fig. 2A-D, S1			Addgene plasmid #160908	He et al. 2020; doi: 10.1038/s41438-020-00390-1
pUAP1	Level 0 acceptor				Addgene plasmid #63674	Patron et al., 2015; doi: 10.1111/nph.13532
pAGM9121	Level 0 acceptor				Addgene plasmid kit #1000000044	Weber et al., 2011; doi: 10.1371/journal.pone.0016765.
pICH47732	Level 1 acceptor. Position 1. Forward orientation.				Addgene plasmid kit #1000000044	Weber et al., 2011; doi: 10.1371/journal.pone.0016765.
pICH47742	Level 1 acceptor. Position 2. Forward orientation.				Addgene plasmid kit #1000000044	Weber et al., 2011; doi: 10.1371/journal.pone.0016765.
pICH47751	Level 1 acceptor. Position 3. Forward orientation.				Addgene plasmid kit #1000000044	Weber et al., 2011; doi: 10.1371/journal.pone.0016765.
pICH47761	Level 1 acceptor. Position 4. Forward orientation.				Addgene plasmid kit #1000000044	Weber et al., 2011; doi: 10.1371/journal.pone.0016765.
pICH47772	Level 1 acceptor. Position 5. Forward orientation.				Addgene plasmid kit #1000000044	Weber et al., 2011; doi: 10.1371/journal.pone.0016765.
pICH47781	Level 1 acceptor. Position 6. Forward orientation.				Addgene plasmid kit #1000000044	Weber et al., 2011; doi: 10.1371/journal.pone.0016765.
pICH47791	Level 1 acceptor. Position 7. Forward orientation.				Addgene plasmid kit #1000000044	Weber et al., 2011; doi: 10.1371/journal.pone.0016765.
pAGM8031	Level M acceptor. Position 1				Addgene plasmid kit #1000000044	Weber et al., 2011; doi: 10.1371/journal.pone.0016765.
pAGM8043	Level M acceptor. Position 2				Addgene plasmid kit #1000000044	Weber et al., 2011; doi: 10.1371/journal.pone.0016765.
pAGM8055	Level M acceptor. Position 3				Addgene plasmid kit #1000000044	Weber et al., 2011; doi: 10.1371/journal.pone.0016765.
pAGM8067	Level M acceptor. Position 4				Addgene plasmid kit #1000000044	Weber et al., 2011; doi: 10.1371/journal.pone.0016765.
pAGM8093	Level M acceptor. Position 7				Addgene plasmid kit #1000000044	Weber et al., 2011; doi: 10.1371/journal.pone.0016765.
pICH75344	Level P acceptor. Position 3				Addgene plasmid kit #1000000044	Weber et al., 2011; doi: 10.1371/journal.pone.0016765.
pICH54011	“Dummy” part level 1 position 1		L1P1		Addgene plasmid kit #1000000044	Weber et al., 2011; doi: 10.1371/journal.pone.0016765.
pICH54022	“Dummy” part level 1 position 2		L1P2		Addgene plasmid kit #1000000044	Weber et al., 2011; doi: 10.1371/journal.pone.0016765.
pICH54077	“Dummy” part level 1 position 7		L1P7		Addgene plasmid kit #1000000044	Weber et al., 2011; doi: 10.1371/journal.pone.0016765.
pN2LM254	"Dummy" part level M position 7-1		L1P7-1	pAGM8093-pICH54077-pICH54011-pICH50872	this study
pICH50872	Level M end-link 1				Addgene plasmid kit #1000000044	Weber et al., 2011; doi: 10.1371/journal.pone.0016765.
pICH50892	Level M end-link 3				Addgene plasmid kit #1000000044	Weber et al., 2011; doi: 10.1371/journal.pone.0016765.
pICH50900	Level M end-link 4				Addgene plasmid kit #1000000044	Weber et al., 2011; doi: 10.1371/journal.pone.0016765.
pICH50927	Level M end-link 6				Addgene plasmid kit #1000000044	Weber et al., 2011; doi: 10.1371/journal.pone.0016765.
pICH50932	Level M end-link 7				Addgene plasmid kit #1000000044	Weber et al., 2011; doi: 10.1371/journal.pone.0016765.
pICH79277	Level P end-link 3				Addgene plasmid kit #1000000044	Weber et al., 2011; doi: 10.1371/journal.pone.0016765.
pICH51277	GGAG_Pro-CaMV35SShort_5UTMV_AATG		L0 A1-B2		Addgene plasmid kit #1000000047	Engler et al. 2014; doi: 10.1021/sb4001504
pICH51266	GGAG_Pro-CaMV35SLong_5UTMV_AATG		L0 A1-B2		Addgene plasmid kit #1000000047	Engler et al. 2014; doi: 10.1021/sb4001504
pICH85281	GGAG_Pro-AtuMas_5U- AtuMas _AATG		L0 A1-B2		Addgene plasmid kit #1000000047	Engler et al. 2014; doi: 10.1021/sb4001504
pICH88103	GGAG_Pro-AtuOcs_5U- AtuOcs _AATG		L0 A1-B2		Addgene plasmid kit #1000000047	Engler et al. 2014; doi: 10.1021/sb4001504
pICH87633	GGAG_Pro-AtuNos_5U-TMV_AATG		L0 A1-B2		Addgene plasmid kit #1000000047	Engler et al. 2014; doi: 10.1021/sb4001504
pICSL12006	GGAG_Pro-CsVMV_5U-CsVMV_AATG		L0 A1-B2		Addgene plasmid kit #1000000047	Engler et al. 2014; doi: 10.1021/sb4001504
pICH71342	GGAG-Pro-H4_5U-H4_AATG		L0 A1-B2		Addgene plasmid kit #1000000047	Engler et al. 2014; doi: 10.1021/sb4001504
pICH72400	GCTT_3U+Ter -Atug7_CGCT		L0 B6-C1		Addgene plasmid kit #1000000047	Engler et al. 2014; doi: 10.1021/sb4001504
pICH41432	GCTT_3U+Ter -AtuOcs_CGCT		L0 B6-C1		Addgene plasmid kit #1000000047	Engler et al. 2014; doi: 10.1021/sb4001504
pICH44300	GCTT_3U+Ter -AtACT2_CGCT		L0 B6-C1		Addgene plasmid kit #1000000047	Engler et al. 2014; doi: 10.1021/sb4001504
pICH41414	GCTT_3U+Ter-CaMV35S_CGCT		L0 B6-C1		Addgene plasmid kit #1000000047	Engler et al. 2014; doi: 10.1021/sb4001504
pICSL80001	AATG_CD-Luciferase_GCTT		L0 B3-B5B		Addgene plasmid kit #1000000047	Engler et al. 2014; doi: 10.1021/sb4001504
pICH75111	AATG_CD-GUS_GCTT		L0 B3-B5B		Addgene plasmid kit #1000000047	Engler et al. 2014; doi: 10.1021/sb4001504
pICSL80005	AATG_CD-tGFP_GCTT		L0 B3-B5B		Addgene plasmid kit #1000000047	Engler et al. 2014; doi: 10.1021/sb4001504
GB0035	tHsp18.2				Addgene plasmid #68186	Sarrion-Perdigones et al., 2013; doi: 10.1104/pp.113.217661
pAE738	pAtUbq10		L0 A1-B2	pUAP1-AtUbq10.part1(primers3163+EC946)-AtUbq10.part2(primersEC945+EC944)	this study
pAt-H4	pUPD2-AtH4		L0 A1-B2		previous work	Pérez-González, Ana. Synthetic biology tools for the study of relevant factors in the control of transgene expression. Diss. Agronomica, 2018.
pAE9	AtmTOCCCTP		L0 B3		previous work	Eseverri et al. 2020b. doi: 10.1111/pbi.13347
pAE3	AtmCAB6CTP		L0 B3		previous work	Eseverri et al. 2020b. doi: 10.1111/pbi.13347
pAE7	AtmGLTB2CTP		L0 B3		previous work	Eseverri et al. 2020b. doi: 10.1111/pbi.13347
pAE23	AtmRCACTP		L0 B3		previous work	Eseverri et al. 2020b. doi: 10.1111/pbi.13347
pAE17	AtmBCCP1CTP		L0 B3		previous work	Eseverri et al. 2020b. doi: 10.1111/pbi.13347
pAE183	tGFP		L0 B5b		previous work	Eseverri et al. 2020b. doi: 10.1111/pbi.13347
pN2LM162	GFP(intDEM1)		L0 B3-B5	pAGM9121-GFP_exon1(primers3713+3714)-intron-DEM1(primers3756+3757)-GFP-exon2(primers3755+3718)	this study
pN2LM22	tHsp18.2		L0 B6-C1	pAGM9121-tHsp18.2(primers3208+3209)	this study
pN2LM36	pSCPL30		L0 A1-B2	pAGM9121-pSCPL30.part1(primers3176+3183)-pSCPL30.part2(primers3184+3177)	this study
pN2LM21	AtAct2pro		L0 A1-B2	pUAP1-pAct2long.part1(primers3171+3173)-pAct2long.part2(primers3172+3174)	this study
pN2LM16	AtTCTPpro		L0 A1-B2	pUAP1-pTCTP(primers3160+3161)	this study
U122TGH030_2	Methanophagales archaeon NifB codon-optimized for A. thaliana (Mphag_arch_NifB)		L0 B5	synthesis in pUC57-Kan backbone	GenScript synthesis service
U122TGH030_4	Archaeoglobus sp. nifB codon-optimized for A. thaliana (Aglob_sp_NifB)		L0 B5	synthesis in pUC57-Kan backbone	GenScript synthesis service
U122TGH030_6	Methanococcus maripaludis nifB codon-optimized for A. thaliana (Mcocc_mari_NifB)		L0 B5	synthesis in pUC57-Kan backbone	GenScript synthesis service
U122TGH030_8	Methanosarcina acetivorans nifB codon-optimized for A. thaliana (Msarc_acet_NifB)		L0 B5	synthesis in pUC57-Kan backbone	GenScript synthesis service
U122TGH030_10	Methanothermobacter thermautotrophicus nifB codon-optimized for A. thaliana (Mther_ther_NifB)		L0 B5	synthesis in pUC57-Kan backbone	GenScript synthesis service
U122TGH030_12	Methanotorris formicicus nifB codon-optimized for A. thaliana (Mtorr_form_NifB)		L0 B5	synthesis in pUC57-Kan backbone	GenScript synthesis service
U122TGH030_14	Methanobacterium bryantii nifB codon-optimized for A. thaliana (Mbact_brya_NifB)		L0 B5	synthesis in pUC57-Kan backbone	GenScript synthesis service
U122TGH030_16	Methanolobus tindarius nifB codon-optimized for A. thaliana (Mlobu_tind_NifB)		L0 B5	synthesis in pUC57-Kan backbone	GenScript synthesis service
U122TGH030_18	Methanocella conradii nifB codon-optimized for A. thaliana (Mcella_conr_NifB)		L0 B5	synthesis in pUC57-Kan backbone	GenScript synthesis service
U122TGH030_20	Methanoculleus thermophilus nifB codon-optimized for A. thaliana (Mcull_ther_NifB)		L0 B5	synthesis in pUC57-Kan backbone	GenScript synthesis service
U122TGH030_22	Methanonatronarchaeum thermophilum nifB codon-optimized for A. thaliana (Mnatr_ther_NifB)		L0 B5	synthesis in pUC57-Kan backbone	GenScript synthesis service
U122TGH030_24	Candidatus Methanohalarchaeum thermophilum nifB codon-optimized for A. thaliana (Mhala_ther_NifB)		L0 B5	synthesis in pUC57-Kan backbone	GenScript synthesis service
U122TGH030_26	Halorhodospira halophila nifB codon-optimized for A. thaliana (Hrhod_halo_NifB)		L0 B5	synthesis in pUC57-Kan backbone	GenScript synthesis service
U122TGH030_28	Acidithiobacillus ferrooxidans nifB codon-optimized for A. thaliana (Athio_ferr_NifB)		L0 B5	synthesis in pUC57-Kan backbone	GenScript synthesis service
U122TGH030_30	TEV - Azotobacter vinelandii nifX fusion codon-optimized for A. thaliana (Av_TEV-NifX)		L0 B5	synthesis in pUC57-Kan backbone	GenScript synthesis service
U122TGH030_32	Azotobacter vinelandii nifU codon-optimized for A. thaliana (Av_NifU)		L0 B4-B5	synthesis in pUC57-Kan backbone	GenScript synthesis service
U122TGH030_34	Azotobacter vinelandii nifS codon-optimized for A. thaliana (Av_NifS)		L0 B4-B5	synthesis in pUC57-Kan backbone	GenScript synthesis service
U122TGH030_36	Azotobacter vinelandii fdxN codon-optimized for A. thaliana (Av_FdxN-HA)		L0 B4-B5	synthesis in pUC57-Kan backbone	GenScript synthesis service
U122TGH030_38	Methanocaldococcus infernus nifB codon-optimized for A. thaliana (Mcald_infe_NifB)		L0 B5	synthesis in pUC57-Kan backbone	GenScript synthesis service
U122TGH030_40	Twin-Strep codon-optimized for A. thaliana		L0 B4	synthesis in pUC57-Kan backbone	GenScript synthesis service
pN2LM224	nifUao		L0 B4-B5a	pAGM9121-nifUao(primers3984+3985)	this study
pN2LM225	nifSao		L0 B4-B5a	pAGM9121-nifSao(primers3986+3987)	this study
pN2LM226	fdxN::HA		L0 B4-B5a	pAGM9121-fdxNao(primers3988+3989)	this study
pN2LM102	TS-tag(intron) B4		L0 B4	pAGM9121-Tstag(int).part1(primers3620+3621)-Tstag(int).part2(primers3622+3170)	this study
pAE543	AtRecATP-mCherry		L1P2		previous work	Eseverri et al. 2020a. doi: 10.3389/fpls.2020.560701
pAE52	p35S::turboGFP::T35S		L1P1	pICH47732-pICH51266-pICSL80005-pICH41414	this study
pAE51	p35S::GFP::T35S		L1P1		previous work	Eseverri Sabaté, Álvaro. Synthetic Biology efforts in engineering nitrogenase Fe protein biosynthesis in plastids. Diss. Agronomica, 2020.
pAP186	P19; pNOS+Ω::p19-tNOS		L1P3		previous work	Eseverri et al. 2020b. doi: 10.1111/pbi.13347
pN2LM164	p35Ssh+Ω::GFP(intDEM1)::T.35S		L1P4	pICH47761-pICH51277-pN2LM162-pICH41414	this study
pN2LM24	pMas::fLuc::tHsp18.2		L1P1	pICH47732-pICH85281-pICSL80001-pN2LM22	this study
pN2LM25	pOcs::fLuc::tHsp18.2		L1P1	pICH47732-pICH88103-pICSL80001-pN2LM22	this study
pN2LM26	pNos+Ω::fLuc::tHsp18.2		L1P1	pICH47732-pICH87633-pICSL80001-pN2LM22	this study
pN2LM27	p35S+Ω::fLuc::tHsp18.2		L1P1	pICH47732-pICH51277-pICSL80001-pN2LM22	this study
pN2LM28	pCsVMV::fLuc::tHsp18.2		L1P1	pICH47732-pICSL12006-pICSL80001-pN2LM22	this study
pN2LM29	pSlH4::fLuc::tHsp18.2		L1P1	pICH47732-pICH71342-pICSL80001-pN2LM22	this study
pN2LM30	pUbq10::fLuc::tHsp18.2		L1P1	pICH47732-pAE738-pICSL80001-pN2LM22	this study
pN2LM31	pSCPL30::fLuc::tHsp18.2		L1P1	pICH47732-pN2LM36-pICSL80001-pN2LM22	this study
pN2LM32	pAct2::fLuc::tHsp18.2		L1P1	pICH47732-pN2LM21-pICSL80001-pN2LM22	this study
pN2LM33	pAct2sh+Ω::fLuc::tHsp18.2		L1P1	pICH47732-pICH50581-pICH44233-pICSL80001-pN2LM22	this study
pN2LM34	pTCTP::fLuc::tHsp18.2		L1P1	pICH47732-pN2LM16-pICSL80001-pN2LM22	this study
pN2LM35	pAtH4::fLuc::tHsp18.2		L1P1	pICH47732-pSM1-pICSL80001-pN2LM22	this study
pN2LM41	p35Ssh+Ω::GUS::t35S		L1P2	pICH47742-pICH51277-pICH75111-pICH41414	this study
pN2LM137	pNos::hptII::tNos		L1P3	pICH47751-HygRcassette(primers3719+3720)	this study
pN2LM154	pUbi10::TOCC::nifU::tAtug7		L1P4	pICH47761-pAE738-pAE9-U122TGH030_32-pICH72400	this study
pN2LM155	pSlH::CAB6::nifS::tOcs		L1P5	pICH47772-pICH71342-pAE3-U122TGH030_34-pICH41432	this study
pN2LM107	pCsVMV::GLTB2::fdxN::tAct2		L1P6	pICH47781-pICSL12006-pAE7-U122TGH030_36-pICH44300	this study
pN2LM159	pAct2::RCA::TS::TEV::nifX::tHsp18.2		L1P7	pICH47791-pN2LM21-pAE23-U122TGH030_40-U122TGH030_30-pN2LM22	this study
pN2LM160	pTCTP::RCA::TS::TEV::nifX::tHsp18.2		L1P7	pICH47791-pN2LM16-pAE23-U122TGH030_40-U122TGH030_30-pN2LM22	this study
pN2LM228	p35Ssh::TOCC::nifU::tGFP:t35S		L1P1	pICH47732-pICH51277-pAE9-pN2LM224-pAE183-pICH41414	this study
pN2LM229	p35Ssh+Ω::CAB6::nifS::tGFP:t35S		L1P1	pICH47732-pICH51277-pAE3-pN2LM225-pAE183-pICH41414	this study
pN2LM230	p35Ssh::GLTB2::fdxN::tGFP::t35S		L1P1	pICH47732-pICH51277-pAE7-pN2LM226-pAE183-pICH41414	this study
pN2LM122	pMas::AtBCCP1::TStag(int)::nifBMphag.arch::tMas		L1P2	pICH47742-pICH85281-pAE17-pN2LM102-U122TGH030_2-pICH77901	this study
pN2LM123	pMas::AtBCCP1::TStag(int)::nifBAglob.sp::tMas		L1P2	pICH47742-pICH85281-pAE17-pN2LM102-U122TGH030_4-pICH77901	this study
pN2LM124	pMas::AtBCCP1::TStag(int)::nifBMcocc.mari::tMas		L1P2	pICH47742-pICH85281-pAE17-pN2LM102-U122TGH030_6-pICH77901	this study
pN2LM125	pMas::AtBCCP1::TStag(int)::nifBMsarc.acet::tMas		L1P2	pICH47742-pICH85281-pAE17-pN2LM102-U122TGH030_8-pICH77901	this study
pN2LM126	pMas::AtBCCP1::TStag(int)::nifBMther.ther::tMas		L1P2	pICH47742-pICH85281-pAE17-pN2LM102-U122TGH030_10-pICH77901	this study
pN2LM127	pMas::AtBCCP1::TStag(int)::nifBMtorr.form::tMas		L1P2	pICH47742-pICH85281-pAE17-pN2LM102-U122TGH030_12-pICH77901	this study
pN2LM128	pMas::AtBCCP1::TStag(int)::nifBMbact.brya::tMas		L1P2	pICH47742-pICH85281-pAE17-pN2LM102-U122TGH030_14-pICH77901	this study
pN2LM129	pMas::AtBCCP1::TStag(int)::nifBMlobu.tind::tMas		L1P2	pICH47742-pICH85281-pAE17-pN2LM102-U122TGH030_16-pICH77901	this study
pN2LM130	pMas::AtBCCP1::TStag(int)::nifBMcella.conr::tMas		L1P2	pICH47742-pICH85281-pAE17-pN2LM102-U122TGH030_18-pICH77901	this study
pN2LM131	pMas::AtBCCP1::TStag(int)::nifBMcull.ther::tMas		L1P2	pICH47742-pICH85281-pAE17-pN2LM102-U122TGH030_20-pICH77901	this study
pN2LM132	pMas::AtBCCP1::TStag(int)::nifBMnatr.ther::tMas		L1P2	pICH47742-pICH85281-pAE17-pN2LM102-U122TGH030_22-pICH77901	this study
pN2LM133	pMas::AtBCCP1::TStag(int)::nifBMhala.ther::tMas		L1P2	pICH47742-pICH85281-pAE17-pN2LM102-U122TGH030_24-pICH77901	this study
pN2LM134	pMas::AtBCCP1::TStag(int)::nifBHrhod.halo::tMas		L1P2	pICH47742-pICH85281-pAE17-pN2LM102-U122TGH030_26-pICH77901	this study
pN2LM135	pMas::AtBCCP1::TStag(int)::nifBAthio.ferr::tMas		L1P2	pICH47742-pICH85281-pAE17-pN2LM102-U122TGH030_28-pICH77901	this study
pN2LM136	pMas::AtBCCP1::TStag(int)::nifBMcald.infe::tMas		L1P2	pICH47742-pICH85281-pAE17-pN2LM102-U122TGH030_38-pICH77901	this study
pN2LM178	p35Ssh::GFP(intDEM1)::T.35S	2E	LMP4	pAGM8067-pN2LM164-pICH50900	this study
pN2LM179	pNos::p19::tNos	2E, 5A, 5C	LMP3	pAGM8055-pAP186-pICH50892	this study
pN2LM180	pNos::p19::tNos_p35Ssh+Ω::GFP(intDEM1)::T.35S	2E	LMP3-4	pAGM8055-pAP186-pN2LM164-pICH50900	this study
pN2LM85	pMas::fluc:tHSP18.2_p35Ssh+Ω::GUS::T.35S_pNos+Ω::p19::tNos	3	LMP1-3	pAGM8031-pN2LM24-pN2LM41-pAP186-pICH50892	this study
pN2LM86	pOcs::fluc:tHSP18.2_p35Ssh+Ω::GUS::T.35S_pNos+Ω::p19::tNos	3	LMP1-3	pAGM8031-pN2LM25-pN2LM41-pAP186-pICH50892	this study
pN2LM87	pNos::fluc:tHSP18.2_p35Ssh+Ω::GUS::T.35S_pNos+Ω::p19::tNos	3	LMP1-3	pAGM8031-pN2LM26-pN2LM41-pAP186-pICH50892	this study
pN2LM88	p35Ssh::fluc:tHSP18.2_p35Ssh+Ω::GUS::T.35S_pNos+Ω::p19::tNos	3	LMP1-3	pAGM8031-pN2LM27-pN2LM41-pAP186-pICH50892	this study
pN2LM89	pCsVMV::fluc:tHSP18.2_p35Ssh+Ω::GUS::T.35S_pNos+Ω::p19::tNos	3	LMP1-3	pAGM8031-pN2LM28-pN2LM41-pAP186-pICH50892	this study
pN2LM90	pSlH4::fluc:tHSP18.2_p35Ssh+Ω::GUS::T.35S_pNos+Ω::p19::tNos	3	LMP1-3	pAGM8031-pN2LM29-pN2LM41-pAP186-pICH50892	this study
pN2LM91	pUbq10::fluc:tHSP18.2_p35Ssh+Ω::GUS::T.35S_pNos+Ω::p19::tNos	3	LMP1-3	pAGM8031-pN2LM30-pN2LM41-pAP186-pICH50892	this study
pN2LM92	pSCPL30::fluc:tHSP18.2_p35Ssh+Ω::GUS::T.35S_pNos+Ω::p19::tNos	3	LMP1-3	pAGM8031-pN2LM31-pN2LM41-pAP186-pICH50892	this study
pN2LM93	pAct2::fluc:tHSP18.2_p35Ssh+Ω::GUS::T.35S_pNos+Ω::p19::tNos	3	LMP1-3	pAGM8031-pN2LM32-pN2LM41-pAP186-pICH50892	this study
pN2LM94	pAct2sh::fluc:tHSP18.2_p35Ssh+Ω::GUS::T.35S_pNos+Ω::p19::tNos	3	LMP1-3	pAGM8031-pN2LM33-pN2LM41-pAP186-pICH50892	this study
pN2LM95	pTCTP::fluc:tHSP18.2_p35Ssh+Ω::GUS::T.35S_pNos+Ω::p19::tNos	3	LMP1-3	pAGM8031-pN2LM34-pN2LM41-pAP186-pICH50892	this study
pN2LM96	pAtH4::fluc:tHSP18.2_p35Ssh+Ω::GUS::T.35S_pNos+Ω::p19::tNos	3	LMP1-3	pAGM8031-pN2LM35-pN2LM41-pAP186-pICH50892	this study
pN2LM97	p35Ssh+Ω::fluc:tHSP18.2_pNos+Ω::p19::tNos	3	LMP1-3	pAGM8031-pN2LM27-pICH54022-pAP186-pICH50892	this study
pN2LM99	p35Ssh+Ω::GUS::T.35S_pNos+Ω::p19::tNos	3	LMP1-3	pAGM8031-pICH54011-pN2LM41-pAP186-pICH50892	this study
pN2LM165	HygR_P.Ubi10-nifU_P.SlH4-nifS_P.CsVMV-fdxN_P.Act2-TS-TEV-nifX chloro	4A	LMP3-7	pAGM8055-pN2LM137-pN2LM154-pN2LM155-pN2LM107-pN2LM159-pICH50932	this study
pN2LM166	HygR_P.Ubi10-nifU_P.SlH4-nifS_P.CsVMV-fdxN_P.TCTP-TS-TEV-nifX chloro	4A	LMP3-7	pAGM8055-pN2LM137-pN2LM154-pN2LM155-pN2LM107-pN2LM160-pICH50932	this study
pN2LM232	TOCCm-NifU-tGFP-RecA-mChe-p19	4B	LMP1-3	pAGM8031-pN2LM228-pAE543-pAP186-pICH50892	this study
pN2LM233	CAB6m-NifS-tGFP-RecA-mChe-p19	4B	LMP1-3	pAGM8031-pN2LM229-pAE543-pAP186-pICH50892	this study
pN2LM234	GLTB2m-FdxN-tGFP-RecA-mChe-p19	4B	LMP1-3	pAGM8031-pN2LM230-pAE543-pAP186-pICH50892	this study
pN2LM236	RecA-mChe-p19	S2	LMP1-3	pAGM8031-pICH54011-pAE543-pAP186-pICH50892	this study
pN2LM237	GFP(cyto)-p19	S2	LMP1-3	pAGM8031-pAE52-pICH54022-pAP186-pICH50892	this study
pN2LM238	tGFP(cyto)-RecA-mChe-p19	S2	LMP1-3	pAGM8031-pAE52-pAE543-pAP186-pICH50892	this study
pN2LM176	HygR_P.Ubi10-NifU_P.SlH4-NifS_P.CsVMV-FdxN	5A, 5C	LMP3-6	pAGM8055-pN2LM137-pN2LM154-pN2LM155-pN2LM107-pICH50927	this study
pN2LM181	TS(int)-Mphag.arch.NifB_GFP(intDEM1)	5C	LMP2-3	pAGM8043-pN2LM122-pN2LM163-pICH50892	this study
pN2LM182	TS(int)-Aglob.sp.NifB_GFP(intDEM1)	5C	LMP2-3	pAGM8043-pN2LM123-pN2LM163-pICH50892	this study
pN2LM183	TS(int)-Mcocc.mari.NifB_GFP(intDEM1)	5C	LMP2-3	pAGM8043-pN2LM124-pN2LM163-pICH50892	this study
pN2LM184	TS(int)-Msarc.acet.NifB_GFP(intDEM1)	5C	LMP2-3	pAGM8043-pN2LM125-pN2LM163-pICH50892	this study
pN2LM185	TS(int)-Mther.ther.NifB_GFP(intDEM1)	5C	LMP2-3	pAGM8043-pN2LM126-pN2LM163-pICH50892	this study
pN2LM186	TS(int)-Mtorr.form.NifB_GFP(intDEM1)	5C	LMP2-3	pAGM8043-pN2LM127-pN2LM163-pICH50892	this study
pN2LM187	TS(int)-Mbact.brya.NifB_GFP(intDEM1)	5C	LMP2-3	pAGM8043-pN2LM128-pN2LM163-pICH50892	this study
pN2LM188	TS(int)-Mlobu.tind.NifB_GFP(intDEM1)	5C	LMP2-3	pAGM8043-pN2LM129-pN2LM163-pICH50892	this study
pN2LM189	TS(int)-Mcella.conr.NifB_GFP(intDEM1)	5C	LMP2-3	pAGM8043-pN2LM130-pN2LM163-pICH50892	this study
pN2LM190	TS(int)-Mcull.ther.NifB_GFP(intDEM1)	5C	LMP2-3	pAGM8043-pN2LM131-pN2LM163-pICH50892	this study
pN2LM191	TS(int)-Mnatr.ther.NifB_GFP(intDEM1)	5C	LMP2-3	pAGM8043-pN2LM132-pN2LM163-pICH50892	this study
pN2LM192	TS(int)-Mhala.ther.NifB_GFP(intDEM1)	5C	LMP2-3	pAGM8043-pN2LM133-pN2LM163-pICH50892	this study
pN2LM193	TS(int)-Hrhod.halo.NifB_GFP(intDEM1)	5C	LMP2-3	pAGM8043-pN2LM134-pN2LM163-pICH50892	this study
pN2LM194	TS(int)-Athio.ferr.NifB_GFP(intDEM1)	5C	LMP2-3	pAGM8043-pN2LM135-pN2LM163-pICH50892	this study
pN2LM195	TS(int)-Mcald.infe.NifB_GFP(intDEM1)	5C	LMP2-3	pAGM8043-pN2LM136-pN2LM163-pICH50892	this study
pN2LM196	GFP(intDEM1)	5C	LMP2-3	pAGM8043-pICH54022-pN2LM163-pICH50892	this study
pN2LM282	LPP3 HygR-U-S-FdxN-nifBMsarc.acet-GFP	6	LPP3	pICH75344-pN2LM176-pN2LM254-pN2LM184-pICH79277	this study
References:
He et al. 2020; doi: 10.1038/s41438-020-00390-1
Patron et al., 2015; doi: 10.1111/nph.13532
Weber et al., 2011; doi: 10.1371/journal.pone.0016765.
Engler et al. 2014; doi: 10.1021/sb4001504
Sarrion-Perdigones et al., 2013; doi: 10.1104/pp.113.217661
Pérez-González, Ana. Synthetic biology tools for the study of relevant factors in the control of transgene expression. Diss. Agronomica, 2018.
Eseverri et al. 2020a. doi: 10.3389/fpls.2020.560701
Eseverri et al. 2020b. doi: 10.1111/pbi.13347
Eseverri Sabaté, Álvaro. Synthetic Biology efforts in engineering nitrogenase Fe protein biosynthesis in plastids. Diss. Agronomica, 2020.
Patron 2016. doi: 10.1002/cppb.20038

## Sheet: Table S3
Table S3: Synthetic gene sequences used in this study. All sequences were ordered from GeneScript (USA) cloned into pUC57-Kan. Bold nucleotides indicate BpiI recognition site and red nucleotides indicate MoClo fusion sites.
sequence name	Organism	position	sequence	length
nifBMphag.arch	Methanophagales archaeon	B5	GGTCTCATTCGATGATCGAAGCGACAGCAAAGACAACGGGGATGGTGGAACCACTAGCAGAGCACGAAGGCGCCTGTACCCTCCCAACCGCCAAAGTGGAAGGTAAGGACGTGCCGTGGGACCCGGCACAGCTCCGGAAGATCTCTGAACATCCCTGTTTCTCAGAGAACGCCTGCCACTTCTTTGGGCGGATCCATCTTCCGGTGGCACCGAAATGCAACATCCAGTGTAACTACTGCGTTCGGAAATTCGACTGCGTGAATGAGTCGCGTCCGGGGGTGACGTCCAAGGTGCTTACACCCCCGGAGGCCTTGGAGCGAGTTAGAGAAGTGCTTGAGAAGGTGCACTACATCAAGGTGGTTGCCGTTGCGGGACCCGGCGAGCCGTTGTTCAATGAGG…	970
nifBAglob.sp	Archaeoglobus sp.	B5	GGTCTCATTCGATGTCGTTTCTGTTCTTCATCCTCAAGATCTTCTTCAAGTCACTTCTGTTGTCTACAACTGGTGACTGCATGCAGGTGTGCCGACATCCGTGCTACTCCAACAAGGCCCACTTCAAGTACGCCAGAATCCACCTGCCGGTGGCGCGTCAGTGCAACATCCAGTGCAACTACTGCACACGCAAGTACTGCGCCAACGAGAACCGGCCGGGAGTCACAAACAGAGTGATCGAACCTCACGAAGTGGTTGAGTACATCGACGACATTCTCTCCAAAATCCCAGCAGAGACAACCACTATCGGTATTGCTGGTCCCGGGGAACCCCTCTACAACGACGAAACCTTCGAAACCCTTCGGATTGTGTATGAGCAGTATCCAGACATCTTCCGGT…	889
nifBMcocc.mari	Methanococcus maripaludis	B5	GGTCTCATTCGATGAACATCAAGCTAATGGTAATCATCATGAAGGAGGACAAGATGTCGAAATTCGCTCATATTACGAGCGTTCACCCCTGCTACAACGAGAAGCTCCACCACAAGATTGGACGGGTTCACCTACCGGTGGCACCAAAGTGCAACATCGCCTGCCGTTTCTGCAAGAGGTCTATCGGAGATGAGTCAGTGTGCGAGGACAGGCCGGGGGTTTCTCACCACATCATGAAGCCAGCAGAAGTCGAGAACTACCTGAATGATCTCCTTGAGAGAAGCCCGAACATCAAAGTGGCAGGCATTGCTGGTCCGGGGGACAGCTTGTTCAACGAGGAGACTTTCGAAACCTTGGAGGTGTTGAAGGAGAAGTTCCCTGACCTCGTCCGATGCCTTT…	943
nifBMsarc.acet	Methanosarcina acetivorans	B5	GGTCTCATTCGATGCCAGAGGAGAACCAACCTATTAAGGAGAAGAACAACGGTCCCATCCTTGGGGAAGAGCTCCTCCGGAAGATCAGTGAGCACCCATGCTACGACAAGAACGCCCAGCATAAATACGGGCGGATTCACCTTGCTGTTGCGCCGGCCTGCAATATCCAGTGCAACTTCTGTGTGCGGGAATTTGACTGCGTGAATGAGTCACGGCCCGGCGTTACCTCTAAGGTCCTCACCCCGGAGGAAGCCTTGGAAAAGACAAAGCAGATCCTCGCAGAGTACCCGTTCATCAAAGTCGTGGCAATTGCAGGGCCAGGAGATCCTCTTGCGAATGATGAGACATTCGAGACTTTCGAGTTGATCAGAAACGAGTTTCCTGAGATCACACTCTGCA…	994
nifBMther.ther	Methanothermobacter thermautotrophicus	B5	GGTCTCATTCGATGCCAGACCAAAGACAGACGAGATTCGCACACATCACCAAAGCCCACCCATGCTTTAACGAGAAGCTCCATGATCGTGTGGGACGTGTTCATGTGCCGATAGCACCGCGCTGCAATATCCACTGTAAGTTCTGCACCCGAGACATCAACGAGTGCGAAAGACGGCCAGGGGTTACTGGAAGGCTCATGACAGCTGATGATGCCATTAAGCACGTGGAGAAAGTGAAGGAGGAGATGCCGATTAGCGTTATTGGTGTTGCCGGGCCAGGCGACGCTCTGGCCAATGAGGAGACATTCGAGTTCTTCAAGAAGGCCTCGAAGAAGTTCCCGGACCTCCTTAAATGCATGAGCACCAACGGGCTTCTCCTTCCGGACCGAGCCGATGAGC…	889
nifBMtorr.form	Methanotorris formicicus	B5	GGTCTCATTCGATGAACAAGATGTCGAAGTTCTCTCATATTACCAAGGTTCACCCTTGCTACAACGAGAAGCTTCACGACAAGATCGGACGGGTTCACCTTCCGGTCGCCCCGAAGTGCAACATCGCCTGTCGTTTCTGCAAGCGGAGCGTGGGGGAAGATTGCTGCGAACACCGTCCGGGGGTGAGCTACCGAATCCTCAAGCCGGAGGACGTGGAGGAGTATCTCAAGAAGATGCTTGAGAAGATCCCGAACCTCAAGGTGGTCGGCATCGCCGGGCCGGGGGATAGCTTGTTCAACAAGGAGACTTTCGAGACTCTTGAGATCATCAACGATAAATTCCCAGACCTTATTAAATGCCTCTCCACTAACGGGCTCCTCCTCCCGAAGTACGCTAAAA…	907
nifBMcald.infe	Methanocaldococcus infernus	B5	GGTCTCATTCGATGGAGAAGATGTCAAAGTTCTCCCATCTTCTCAAGGCTCACCCGTGCTTCAACGAGAAGGTTCACGACAAGTACGGGCGGGTGCACCTTCCCGTGGCCCCCCGATGCAACATCGCGTGCAAATTCTGTAAGCGGTCGGTGAGCAAGGAGTGCTGTGAGCACCGGCCTGGTGTGTCACTGGGGGTGCTTAAGCCGGAGGATGTGGAGGATTATCTCAAGAAGATTCTCAAGGAGATGCCTAATATTAAGGTGGTTGGGATTGCTGGACCAGGGGACTCTCTCTTCAACAAGGAAACGTTTGAGACACTCAAGATCATCGACGAGAAGTTCCCAAACCTCATCAAGTGTATTAGCACTAACGGCCTCCTCTTGAGTAAGTACTACAAAG…	931
nifBMbact.brya	Methanobacterium bryantii	B5	GGTCTCATTCGATGAAGGAATCGAAATTTGCCCACATCACGAAAGTGCACCCGTGCTTCAACGAGAAGATGCACGACAAAGTGGGGCGGATCCACGTGCCAATTGCTCCGAAATGCAACATCCAGTGCAACTTCTGCACGAGAGACATCAACAAGTGTGAGGTGCGCCCGGGGGTGGCCTCTCGAGTCATGACTGTTGACGATGCTATCGAGCACGTCCGTAAGGTCACTGGTGAGATGCCGATCAGCGTGGTGGGCGTTGCCGGGCCCGGGGACGCGTTGTTCAACGACGAAACCTTTGAGTTCTTTAAACGGGTTGGCGAGGAGTTCCCGGAGCTCATCAAGTGTATGTCCACAAACGGACTTCTACTTCCGGATAAAGCCGACCTTATTGCGGAGC…	874
nifBMlobu.tind	Methanolobus tindarius	B5	GGTCTCATTCGATGGAAAACGAGAAGGACGTGTGCGAGATTGAGGTGTCCCGGGACGAAGATGTCAAGAGGATGATCGCTCAGCACCCTTGCTATAGCAAGGAGGCGCAGCATAAATTCGGCAGGATTCACCTCGCCGTGGCTCCGAAGTGCAATATCCAGTGTAACTACTGCGACCGGAAGTTCGACTGCGTGAATGAGAGCCGGCCGGGTGTGACGTCGGAGGTGCTTAGCCCGCAGGCCGCACTCGAAAAGACTAAGCAGGTGCTGGAGGCCTACCCGTTCATCAAGGTGGTGGGCGTTGCGGGGCCAGGAGATCCACTGGCCAACGACGAGACTTTCGAGACACTCGAGCTCATCAAGAAGGAGTTCCCGGACGTGACCCTCTGTCTCTCAACCA…	955
nifBMcella.conr	Methanocella conradii	B5	GGTCTCATTCGATGGAGGAACTCAAGGTGTTTGACGGAGGGCGGAGCAAATTCTCGCACATGACCTCCGCCCACCCGTGCTTTAACGAGAAAGCCCATTTCTCAACGGCCCGAATCCACCTGCCCGTCGCGCCGAAGTGCAATATCCAATGCAATTTCTGCAACCGCAAGATCGATAAGTGTGAGCATAGGCCGGGCGTGTCTAGTGGCGTCATGAAGCCTCAGCAGGCCGCTGATCGAGTTGACGAGGCCCTGAAGGAGCTTGGGGGAAACCTCAGGGTGGTCGGGATTGCCGGGCCTGGGGAGGCTCTCGCAAACGAGGAGACATTCGAAACCCTGAAGATCGTGCACGAGAGGCACCCGGAGTTGATCAAGTGTATCGCCTCTAACGGATTAATGC…	919
nifBMcull.ther	Methanoculleus thermophilus	B5	GGTCTCATTCGATGGCTGACGAATCGTATCGTACCGCGACGGTCCAGGGCAGGGAGGTGCCGTACGATCCAGAGCAACTCCGCAAGATCAGCGAGCACCCGTGTTACTCCGACAAGGCATGCCACGCCTTTGGGCGGTGCCACCTTCCCGTGGCTCCTAAGTGCAATATCCAGTGTAACTACTGTATCCGGGACTTCGACTGCGTGAACGAGAGCCGGCCGGGGGTGACATCTAGAGTGCTCTCCCCGGAAGAAGCGCTCGAACTCACCAGAAACGTGATCAAGGAACACCCGTATGTGAAAGTGATCGGAATCGCAGGCCCGGGGGAGCCGCTCGCAAACCCGGAGACTTTCGAGACACTGCGGCTGGTCCACGAGGAGTTCCCACATCTCATCATGT…	937
nifBMnatr.ther	Methanonatronarchaeum thermophilum	B5	GGTCTCATTCGATGAAGGAGGATAATTACCTTTCTGTGAACGTGGAGGGGCGGGATGTGCCGTTCGATCCGGAACAGCTCAGGAAGATCCAGAGCCACCCGTGCTTCAGCGAGAAGGCGTGCTCACGGTTCGGCCGGATGCACCTCCCAGTGGCCCCGAAATGCAACATCCAATGCAACTACTGCATTCGGAAGTACGACTGCGTGAACGAAACGAGGCCGGGCGTTTCGAGCGACGTCCTCACCCCGCAGCAAGCCATCGAGCGGGCTTCGGAGATGTTCAAGAAGTACCCGTACATCAAGGTCGTGGGAGTGGCGGGGCCTGGGGAACCCCTCTACAACCCAGAAACCTTCGAAACCCTCAAACTCATCAAGAAGAAGTATCCCAACAAGATCCTTT…	904
nifBMhala.ther	Candidatus Methanohalarchaeum thermophilum	B5	GGTCTCATTCGATGACCGAGGACAAGTACTTCAAGACGGACGTGGAGGAGAAGGAGGTGCCGTACGACCCATCCCAGTTGAGAAAGATCTCTAAGCACCCGTGCTTCTCTGAGAAGGCCTGCAACCGATTTGGGCGGATCCACCTTCCCGTGGCTCCTAAGTGCAACATCCAGTGCAACTACTGCCTTCGGAAATACGACTGCGTGAACGAGAGCCGTCCTGGAGTCACCTCCAAGGTTCTCTCGCCGGAGGAGGCTCTTGAGCGCGTTGACGAGGCAATGGATAAATTCCATTATATTAAGGTGATTGGCGTTGCGGGTCCGGGCGAGCCGTTGTTCAACGAGGAGACTTTCAAGACATACGAGCTTGTGTCCGAGAAATACCCAGAGAAGATCTACT…	913
nifBHrhod.halo	Halorhodospira halophila	B5	GGTCTCATTCGATGGATGCAAGCGGCAGCACAATCTGTGATCCGGAGGCGGGGTGCCCTGGTGTCGGTGGAGCTGGGGCACCGGGCGACGGACTTGAACACCTCCCAGAGGCTTTGCGGGCCAAAGTGCGGGACCACCCATGTTACTCCGAACGGGCACACCACCACTTTGCTCGGCTCCACGTTGCAGTTGCCCCTGGTTGCAATTTGTCTTGCAACTACTGTAACCGGAAGTACGACTGCGCAAACGAATCCAGACCGGGGGTGGTCAGTGAGGTCCTCACGCCCGAGGAGGCGGTGGCAAAGACTCTCGCGGTGGCCGCTGAGATTCCTCAGCTCTCGGTGGTGGGGATCGCCGGGCCGGGTGACGCCCTCGCCAATCCGCGGAGGACCTTCGAGA…	1078
nifBAthio.ferr	Acidithiobacillus ferrooxidans	B5	GGTCTCATTCGATGCAACAGAAGGCGGAACATCAAGGGTGTGGAACGTCGGGGGGATCAGGCAAGGCCTCTTGTGGCAGCGGGGCGGGGCAGGGAGATCTCGCACCGGAAATTTGGGAGAAAGTCAAGAACCACCCCTGCTATAGCGAGGAGGCCCATCATCACTACGCCAGGATGCACGTTGCCGTTGCCCCGGCCTGCAATATCCAGTGCAATTACTGTAACCGGAAATACGACTGCGCCAACGAATCTCGGCCGGGTGTCGTGTCTGAGAAACTCACCCCGGAGCAAGCGGCCAAGAAGGTGCTTGCCGTGGCCTCCACCATTCCGCAGATGACCGTGCTTGGGATTGCTGGGCCGGGTGATCCGCTGGCCAACCCGGAAAAGACTTTCAAGACCT…	1522
TEV-nifXAbact.vine	Azotobacter vinelandii	B5	GGTCTCATTCGGGCGGTGAGAATCTCTACTTCCAGGGCGGTGGTTCAAGCCCCACTAGGCAGCTCCAGGTGCTCGACTCTGAGGACGATGGAACACTCCTTAAGGTGGCTTTCGCCTCCTCGGATAGGGAGCTTGTTGATCAACACTTCGGGTCGTCCCGGAGCTTCGCCATCTACGGAGTGAACCCTGAGCGGAGCCAGCTCCTCTCTGTGGTCGAGTTCGGGGAGCTGGAGCAGGACGGGAATGAGGATAAGCTCGCCCGCAAGATCGACCTGCTCGATGGGTGCGTGGCCGTCTACTGCTGTGCCTGTGGAGCATCAGCTGTGAGGCAGTTGATGGCGATTGGGGTGCAGCCGATAAAGGTGTCCGAAGGAGCAAGGATCGCCGAGCTCATTGAGG…	529
nifUAbact.vine	Azotobacter vinelandii	B4-B5	GGTCTCAAGCCATGTGGGACTACAGCGAGAAGGTTAAGGAGCACTTCTACAACCCCAAGAACGCTGGAGCCGTGGAGGGAGCAAATGCCATCGGCGACGTCGGCTCACTGTCGTGCGGGGACGCACTCCGCCTCACTCTCAAGGTGGATCCTGAGACAGACGTGATACTCGATGCCGGGTTCCAGACCTTTGGGTGCGGATCTGCTATCGCCTCCAGTTCCGCCCTCACTGAGATGGTGAAGGGACTCACACTCGATGAAGCCCTCAAGATCTCTAACCAGGATATCGCCGATTACCTCGACGGGCTCCCGCCAGAGAAGATGCACTGCTCAGTGATGGGACGAGAGGCACTGCAGGCGGCCGTGGCCAACTACCGGGGGGAGACAATCGAGGACGATC…	961
nifSAbact.vine	Azotobacter vinelandii	B4-B5	GGTCTCAAGCCATGGCGGACGTGTACTTGGACAACAATGCCACCACAAGGGTTGACGATGAGATCGTGCAGGCCATGTTGCCGTTCTTCACAGAGCAGTTCGGGAACCCATCCAGCTTGCATTCCTTCGGCAATCAGGTCGGGATGGCGCTCAAGAAGGCAAGGCAGTCTGTTCAGAAGTTGCTGGGAGCCGAACATGACAGCGAGATCGTGTTCACTTCTTGCGGCACCGAGAGCGACTCTACCGCCATCCTTTCTGCCTTGAAGGCTCAGCCAGAGCGCAAGACCGTGATCACGACCGTGGTCGAGCACCCTGCTGTGTTGTCATTGTGCGACTACTTGGCCAGTGAGGGGTACACCGTGCACAAGCTCCCTGTGGACAAGAAGGGGAGATTGGATC…	1231
fdxN::HAAbact.vine	Azotobacter vinelandii	B4-B5	GGTCTCAAGCCATGGCGTTGAAGATCGTGGAGAGTTGCGTGAACTGCTGGGCTTGCGTCGACGTCTGCCCATCGGAGGCTATCTCACTCGCCGGGCCTCACTTCGAGATCTCTGCAAGCAAGTGCACCGAGTGCGACGGCGATTATGCTGAGAAGCAGTGCGCCTCCATTTGCCCTGTGGAGGGTGCAATCCTGTTGGCTGATGGAACTCCAGCAAATCCGCCAGGGTCCTTGACAGGAATCCCTCCGGAGCGGTTGGCGGAGGCCATGAGGGAGATCCAGGCCCGCTACCCCTATGACGTTCCCGATTACGCCTGAGCTTCGAGACC	328
Twin-Strep	-	B4	GGTCTCAAGCCTCTGCGTGGTCGCATCCGCAGTTCGAGAAAGGTGGTGGCTCTGGGGGGGGAAGCGGCGGGTCCGCCTGGTCACACCCGCAGTTCGAGAAGAGTTCGCGAGACC	114

## Sheet: Table S4
Table S4: Organisms selected to build the nifB library.
Species	Strain	SUPERKINGDOM	CLASS	ORDER	NCBI tax_id	Uniprot	SequenceOriginal	SequenceOptimized	SequenceProtein	ProteinLength	Diazotroph	EMBL-EBI	BacDiveID	GrowthTempBacDive	GOLD_organismID	growthTempGOLD	source	ReferenceStrain
Methanophagales archaeon	NA	Archaea	Methanomicrobia	Methanophagales	2056316*	A0A368TI98	ATGATCGAAGCCACAGCAAAAACAACTGGAATGGTGGAGCCGCTTGCAGAGCATGAAGGTGCGTGTACATTGCCCACCGCCAAAGTAGAAGGTAAGGACGTGCCCTGGGACCCTGCACAGCTCAGGAAGATTAGTGAACATCCCTGTTTCAGTGAAAACGCCTGTCATTTCTTCGGTAGAATTCATCTTCCGGTGGCACCAAAATGCAATATCCAGTGTAATTACTGCGTACGGAAATTTGATTGCGTTAATGAGTCGCGACCAGGCGTGACGAGCAAGGTACTAACACCCCCGGAAGCGTTAGAGCGGGTAAGAGAAGTATTGGAGAAGGTGCATTACATCAAGGTCGTTGCCGTTGCGGGACCCGGCGAGCCACTATTCAATGAAGAGACGTTCGAG…	ATGATCGAAGCGACAGCAAAGACAACGGGGATGGTGGAACCACTAGCAGAGCACGAAGGCGCCTGTACCCTCCCAACCGCCAAAGTGGAAGGTAAGGACGTGCCGTGGGACCCGGCACAGCTCCGGAAGATCTCTGAACATCCCTGTTTCTCAGAGAACGCCTGCCACTTCTTTGGGCGGATCCATCTTCCGGTGGCACCGAAATGCAACATCCAGTGTAACTACTGCGTTCGGAAATTCGACTGCGTGAATGAGTCGCGTCCGGGGGTGACGTCCAAGGTGCTTACACCCCCGGAGGCCTTGGAGCGAGTTAGAGAAGTGCTTGAGAAGGTGCACTACATCAAGGTGGTTGCCGTTGCGGGACCCGGCGAGCCGTTGTTCAATGAGGAGACTTTCGAG…	MIEATAKTTGMVEPLAEHEGACTLPTAKVEGKDVPWDPAQLRKISEHPCFSENACHFFGRIHLPVAPKCNIQCNYCVRKFDCVNESRPGVTSKVLTPPEALERVREVLEKVHYIKVVAVAGPGEPLFNEETFETFRLVKAEYPHMMRCLSTNGLLLPERIDEIEELDIGTVTVTLNTVDPAIGKDIYSVVNYHGKRYNGEEGAELLLKNQLEGIREAVKRKILIKVNTVLIPTVNDVAVVDVAKKIAGLGVYMHNIIPLIPQYKFADITPPTQQEKEAIQDKCREYVKEMTHCRHCRADAIGRLGEDIQQRMYSE	315	NA	RCV64929.1	NA	NA	NA	NA	Marine sediment	NA
Archaeoglobus sp.	NA	Archaea	Archaeoglobi	Archaeoglobales	1872626*	A0A432Q3L6	ATGTCATTTCTATTTTTTATTCTCAAAATATTTTTTAAATCATTGCTTCTTTCTACTACTGGTGATTGCATGCAGGTTTGCAGGCATCCGTGCTACAGCAATAAGGCGCACTTTAAGTACGCAAGAATACACCTACCAGTTGCGAGGCAGTGCAACATACAGTGTAACTACTGCACGAGGAAGTACTGTGCGAACGAGAACCGGCCGGGAGTGACAAACAGAGTCATTGAACCGCACGAGGTGGTTGAATACATAGACGACATTTTAAGCAAGATTCCAGCAGAAACAACCACAATCGGAATTGCTGGCCCCGGAGAACCTCTCTACAATGACGAAACCTTTGAAACCCTTCGGATTGTGTATGAGCAATATCCAGATATCTTCAGATGTGTTGCCAGC…	ATGTCGTTTCTGTTCTTCATCCTCAAGATCTTCTTCAAGTCACTTCTGTTGTCTACAACTGGTGACTGCATGCAGGTGTGCCGACATCCGTGCTACTCCAACAAGGCCCACTTCAAGTACGCCAGAATCCACCTGCCGGTGGCGCGTCAGTGCAACATCCAGTGCAACTACTGCACACGCAAGTACTGCGCCAACGAGAACCGGCCGGGAGTCACAAACAGAGTGATCGAACCTCACGAAGTGGTTGAGTACATCGACGACATTCTCTCCAAAATCCCAGCAGAGACAACCACTATCGGTATTGCTGGTCCCGGGGAACCCCTCTACAACGACGAAACCTTCGAAACCCTTCGGATTGTGTATGAGCAGTATCCAGACATCTTCCGGTGTGTCGCCAGC…	MSFLFFILKIFFKSLLLSTTGDCMQVCRHPCYSNKAHFKYARIHLPVARQCNIQCNYCTRKYCANENRPGVTNRVIEPHEVVEYIDDILSKIPAETTTIGIAGPGEPLYNDETFETLRIVYEQYPDIFRCVASNGLLVEEKLDELVECDVTHLTITINAVNPVTASRIYSWINHNGRIYRGIEAGEIILERQFSGLREAVEAGILVKVNTVYIPGINDGEIADIARAVSDHAYIMNIMPLIPLGKFSGIREPTKQEIAAARMNASHHIRQFYHCVQCRADAYGVPGCR	288	NA	RUM33189.1	NA	NA	NA	NA	Hydrothermal vent	NA
Methanococcus maripaludis	JJ	Archaea	Methanococci	Methanococcales	39152*	A0A2L1C8R9	ATGAATATCAAACTCATGGTGATTATAATGAAAGAAGATAAGATGTCTAAATTTGCACATATTACAAGCGTACACCCTTGCTACAACGAAAAACTCCACCACAAAATTGGAAGAGTTCATTTGCCCGTTGCACCAAAATGTAATATTGCGTGCAGATTCTGTAAAAGGAGTATCGGAGATGAATCAGTCTGTGAAGACAGGCCCGGTGTTTCACATCACATCATGAAACCAGCAGAAGTTGAAAATTATTTAAATGATTTACTTGAAAGAAGTCCAAACATCAAAGTTGCAGGAATTGCAGGACCTGGAGACAGCTTGTTCAATGAAGAAACTTTTGAAACATTGGAAGTTTTAAAAGAAAAATTCCCTGATTTAGTTAGATGTCTTTCAACAAACGGA…	ATGAACATCAAGCTAATGGTAATCATCATGAAGGAGGACAAGATGTCGAAATTCGCTCATATTACGAGCGTTCACCCCTGCTACAACGAGAAGCTCCACCACAAGATTGGACGGGTTCACCTACCGGTGGCACCAAAGTGCAACATCGCCTGCCGTTTCTGCAAGAGGTCTATCGGAGATGAGTCAGTGTGCGAGGACAGGCCGGGGGTTTCTCACCACATCATGAAGCCAGCAGAAGTCGAGAACTACCTGAATGATCTCCTTGAGAGAAGCCCGAACATCAAAGTGGCAGGCATTGCTGGTCCGGGGGACAGCTTGTTCAACGAGGAGACTTTCGAAACCTTGGAGGTGTTGAAGGAGAAGTTCCCTGACCTCGTCCGATGCCTTTCCACAAACGGA…	MNIKLMVIIMKEDKMSKFAHITSVHPCYNEKLHHKIGRVHLPVAPKCNIACRFCKRSIGDESVCEDRPGVSHHIMKPAEVENYLNDLLERSPNIKVAGIAGPGDSLFNEETFETLEVLKEKFPDLVRCLSTNGLLLPKYAERLAELGVKTVTVTVNAVDPKIQAQIVDWIYYEGKVYRGEEGAEILIKNQIEGVKKLAEFDVAVKINTVLIPEINMDHIVEIAKTFEKDAFVHNVIPLIPMYKMENLRKPTCDEISNIRDTAEEYLHQFRACQQCRADAAGLITEHKHLGEKGKKLDIYDLKHFSH	306	yes	AVB75737.1	6989	37	Go0179964	NA	Freshwater	Blank et al. 1995
Methanosarcina acetivorans	C2A	Archaea	Methanomicrobia	Methanosarcinales	188937	Q8TIF7	ATGCCAGAAGAAAACCAACCTATCAAAGAGAAAAATAACGGTCCCATACTTGGGGAAGAGCTCCTGAGAAAGATTTCCGAGCACCCCTGTTACGACAAGAACGCCCAGCATAAATACGGGAGAATTCACCTGGCTGTTGCCCCGGCGTGCAATATCCAGTGCAACTTCTGTGTCCGGGAATTTGACTGCGTAAATGAGAGCAGACCCGGGGTTACGAGTAAAGTCCTGACTCCAGAAGAAGCCCTTGAAAAGACAAAGCAGATCCTGGCAGAGTATCCGTTCATCAAAGTCGTTGCAATTGCAGGGCCAGGAGACCCTTTAGCTAATGATGAGACATTTGAGACGTTTGAACTTATAAGAAACGAGTTCCCTGAAATAACCCTCTGCATGAGCACAAAT…	ATGCCAGAGGAGAACCAACCTATTAAGGAGAAGAACAACGGTCCCATCCTTGGGGAAGAGCTCCTCCGGAAGATCAGTGAGCACCCATGCTACGACAAGAACGCCCAGCATAAATACGGGCGGATTCACCTTGCTGTTGCGCCGGCCTGCAATATCCAGTGCAACTTCTGTGTGCGGGAATTTGACTGCGTGAATGAGTCACGGCCCGGCGTTACCTCTAAGGTCCTCACCCCGGAGGAAGCCTTGGAAAAGACAAAGCAGATCCTCGCAGAGTACCCGTTCATCAAAGTCGTGGCAATTGCAGGGCCAGGAGATCCTCTTGCGAATGATGAGACATTCGAGACTTTCGAGTTGATCAGAAACGAGTTTCCTGAGATCACACTCTGCATGAGCACCAAC…	MPEENQPIKEKNNGPILGEELLRKISEHPCYDKNAQHKYGRIHLAVAPACNIQCNFCVREFDCVNESRPGVTSKVLTPEEALEKTKQILAEYPFIKVVAIAGPGDPLANDETFETFELIRNEFPEITLCMSTNGLMLPEKLPEILRTGVSTLTVTVNAIDPEIQAKIVDHIFYHGKVYKGVEAAKIQIKNQLDGIKAAIDAGIVVKVNTVLIPGINDKHIIEIAKKLNELGVYIMNVMPLINQGAFADLEPPTPEERKAVQEACEPYVMQMRHCRQCRADAYGLLAQDMSQMSEERRKVIKIQTKEDMEKARAVLEKNGKKEA	323	yes	AAM07541.1	7086	37	Go0000695	35-40	Marine mud	Sowers et al. 1983
Methanothermobacter thermautotrophicus	Delta H	Archaea	Methanobacteria	Methanobacteriales	187420	O27899	ATGCCAGATCAGAGACAGACAAGATTTGCACACATAACAAAGGCCCACCCATGCTTTAACGAGAAACTGCATGACAGGGTTGGAAGGGTACATGTTCCAATAGCACCCCGCTGCAACATTCACTGTAAATTCTGCACCAGGGACATAAATGAATGTGAAAGACGGCCTGGGGTTACAGGAAGGCTCATGACAGCTGATGATGCCATAAAACACGTGGAAAAGGTTAAGGAGGAGATGCCAATAAGTGTAATTGGTGTGGCCGGTCCAGGAGACGCTCTGGCCAATGAGGAGACATTCGAGTTCTTCAAAAAGGCCAGCAAGAAATTCCCGGACCTCCTTAAATGTATGAGCACCAACGGACTTCTCCTACCGGACAGGGCAGATGAACTCGCAGAACTT…	ATGCCAGACCAAAGACAGACGAGATTCGCACACATCACCAAAGCCCACCCATGCTTTAACGAGAAGCTCCATGATCGTGTGGGACGTGTTCATGTGCCGATAGCACCGCGCTGCAATATCCACTGTAAGTTCTGCACCCGAGACATCAACGAGTGCGAAAGACGGCCAGGGGTTACTGGAAGGCTCATGACAGCTGATGATGCCATTAAGCACGTGGAGAAAGTGAAGGAGGAGATGCCGATTAGCGTTATTGGTGTTGCCGGGCCAGGCGACGCTCTGGCCAATGAGGAGACATTCGAGTTCTTCAAGAAGGCCTCGAAGAAGTTCCCGGACCTCCTTAAATGCATGAGCACCAACGGGCTTCTCCTTCCGGACCGAGCCGATGAGCTCGCCGAGCTT…	MPDQRQTRFAHITKAHPCFNEKLHDRVGRVHVPIAPRCNIHCKFCTRDINECERRPGVTGRLMTADDAIKHVEKVKEEMPISVIGVAGPGDALANEETFEFFKKASKKFPDLLKCMSTNGLLLPDRADELAELGINTVTVTVNAVDPEIGEKIYSFVVYKDKVYHGREAFEVLSRNQLEGIEKLAERGIIVKVNSVLIPGLNDEHIVDIAREVKKRGASLMNIIPLIPMGEMKDYPRPTCEQIERVRNEVEKIIPVFRACTQCRADAYGIPGKKEADKHLDMTPASHY	288	yes	AAB86337.1	6882	65	Go0000784	65-70	Wastewater	Zeikus and Wolfe 1972
Methanotorris formicicus	Mc-S-70	Archaea	Methanococci	Methanococcales	647171	H1KZ58	ATGAATAAGATGTCAAAATTTTCACATATAACAAAGGTTCATCCATGTTACAATGAGAAATTACACGATAAGATAGGAAGGGTACATTTACCAGTAGCCCCAAAATGTAACATTGCATGTAGATTTTGTAAGAGGAGTGTGGGTGAAGATTGTTGCGAACATAGGCCTGGAGTTTCATATAGAATTTTAAAACCTGAAGATGTTGAGGAATATTTAAAGAAAATGCTTGAAAAAATCCCCAACTTAAAAGTTGTTGGTATAGCAGGGCCTGGAGATAGTTTGTTTAATAAAGAGACATTTGAGACACTTGAAATCATAAACGATAAGTTCCCAGATTTGATAAAATGTCTTTCAACAAATGGGCTTTTACTCCCAAAATACGCAAAAAAACTCGCTGAT…	ATGAACAAGATGTCGAAGTTCTCTCATATTACCAAGGTTCACCCTTGCTACAACGAGAAGCTTCACGACAAGATCGGACGGGTTCACCTTCCGGTCGCCCCGAAGTGCAACATCGCCTGTCGTTTCTGCAAGCGGAGCGTGGGGGAAGATTGCTGCGAACACCGTCCGGGGGTGAGCTACCGAATCCTCAAGCCGGAGGACGTGGAGGAGTATCTCAAGAAGATGCTTGAGAAGATCCCGAACCTCAAGGTGGTCGGCATCGCCGGGCCGGGGGATAGCTTGTTCAACAAGGAGACTTTCGAGACTCTTGAGATCATCAACGATAAATTCCCAGACCTTATTAAATGCCTCTCCACTAACGGGCTCCTCCTCCCGAAGTACGCTAAAAAGCTGGCGGAC…	MNKMSKFSHITKVHPCYNEKLHDKIGRVHLPVAPKCNIACRFCKRSVGEDCCEHRPGVSYRILKPEDVEEYLKKMLEKIPNLKVVGIAGPGDSLFNKETFETLEIINDKFPDLIKCLSTNGLLLPKYAKKLADLDVKTVTVTVNAIDPKILKDIVDWVYHNKKVYKGEEGAKILIENQIDGIKKAYDEDLIIKVNTVLIPEINMDHIIEIAKTLKDYVFLQNIIPLIPMYKMRNLRRPTCMEMSSVRDKCEEYIRQFRACQQCRADAAGLLSEEKILREKGLNLDIYDLKHFSH	294	yes	EHP86341.1	6988	70	Go0001904	55-83	Hydrothermal vent	Takai et al 2004
Methanocaldococcus infernus	ME	Archaea	Methanococci	Methanococcales	573063	D5VRM1	ATGGAGAAGATGAGTAAGTTCTCCCATCTTTTGAAGGCACATCCATGCTTTAATGAGAAGGTTCATGATAAATATGGAAGGGTTCATCTACCAGTGGCTCCAAGGTGTAACATAGCCTGTAAGTTCTGTAAGAGAAGTGTCTCTAAGGAGTGCTGTGAGCATAGGCCAGGAGTTTCATTAGGGGTCTTGAAGCCAGAGGATGTTGAAGACTATCTAAAAAAGATTTTAAAGGAGATGCCAAATATTAAAGTGGTTGGGATAGCTGGACCAGGGGATAGTTTATTTAACAAAGAAACATTTGAAACTCTCAAAATAATTGATGAGAAGTTTCCAAACTTAATTAAGTGTATATCTACAAATGGCTTACTTTTAAGTAAGTACTATAAAGACTTAGCTAAC…	ATGGAGAAGATGTCAAAGTTCTCCCATCTTCTCAAGGCTCACCCGTGCTTCAACGAGAAGGTTCACGACAAGTACGGGCGGGTGCACCTTCCCGTGGCCCCCCGATGCAACATCGCGTGCAAATTCTGTAAGCGGTCGGTGAGCAAGGAGTGCTGTGAGCACCGGCCTGGTGTGTCACTGGGGGTGCTTAAGCCGGAGGATGTGGAGGATTATCTCAAGAAGATTCTCAAGGAGATGCCTAATATTAAGGTGGTTGGGATTGCTGGACCAGGGGACTCTCTCTTCAACAAGGAAACGTTTGAGACACTCAAGATCATCGACGAGAAGTTCCCAAACCTCATCAAGTGTATTAGCACTAACGGCCTCCTCTTGAGTAAGTACTACAAAGACCTCGCAAAC…	MEKMSKFSHLLKAHPCFNEKVHDKYGRVHLPVAPRCNIACKFCKRSVSKECCEHRPGVSLGVLKPEDVEDYLKKILKEMPNIKVVGIAGPGDSLFNKETFETLKIIDEKFPNLIKCISTNGLLLSKYYKDLANLNVRTITVTVNAIKPEILEKIVDWVYYDKKLYRGLEGAKLLIEKQIEGIKKASEEDFIIKINTVLIPEINMDHVVEIAKFFKDYAYVQNIIPLIPQYKMKELRAPTCEEIKKVRKECEKYIPQFRACGQCRADAVGLIKEKELLKEFFKEKNKEKNIKLEVFDLKHFSH	302	yes	ADG13224.1	6982	85	Go0001906	55-91	Hydrothermal vent	Jeanthon et al 1998
Methanobacterium bryantii	M.o.H.	Archaea	Methanobacteria	Methanobacteriales	2161*	A0A2A2H4E1	ATGAAAGAAAGTAAGTTTGCCCATATAACAAAAGTGCACCCCTGCTTTAATGAAAAAATGCACGATAAAGTTGGAAGAATCCACGTTCCAATTGCACCAAAATGTAATATTCAATGTAATTTCTGTACAAGGGACATCAACAAATGTGAAGTCCGTCCAGGAGTTGCTTCAAGAGTCATGACTGTTGATGATGCAATAGAACATGTCAGGAAAGTTACAGGTGAGATGCCAATTTCTGTGGTGGGTGTTGCAGGCCCTGGAGATGCCCTATTTAACGATGAAACATTTGAATTCTTTAAACGTGTAGGCGAGGAGTTTCCTGAACTTATAAAATGTATGAGTACAAACGGACTTCTTTTACCAGATAAAGCCGATTTAATTGCTGAATTAGGTATAAAT…	ATGAAGGAATCGAAATTTGCCCACATCACGAAAGTGCACCCGTGCTTCAACGAGAAGATGCACGACAAAGTGGGGCGGATCCACGTGCCAATTGCTCCGAAATGCAACATCCAGTGCAACTTCTGCACGAGAGACATCAACAAGTGTGAGGTGCGCCCGGGGGTGGCCTCTCGAGTCATGACTGTTGACGATGCTATCGAGCACGTCCGTAAGGTCACTGGTGAGATGCCGATCAGCGTGGTGGGCGTTGCCGGGCCCGGGGACGCGTTGTTCAACGACGAAACCTTTGAGTTCTTTAAACGGGTTGGCGAGGAGTTCCCGGAGCTCATCAAGTGTATGTCCACAAACGGACTTCTACTTCCGGATAAAGCCGACCTTATTGCGGAGCTCGGGATCAAC…	MKESKFAHITKVHPCFNEKMHDKVGRIHVPIAPKCNIQCNFCTRDINKCEVRPGVASRVMTVDDAIEHVRKVTGEMPISVVGVAGPGDALFNDETFEFFKRVGEEFPELIKCMSTNGLLLPDKADLIAELGINSVTVTVNAVDPEIGKEIYSGVFYDGKMYKGEEAFKILSKNQLEGIEKLAKKDVVVKVNAVLIPGLNDEHIIDIAKEVKKRGASLMNVIPLIPLNKFKDYEKPGCAQISQVRDAVEEIIPVFRACTQCRADAYGVPGKEDKHLDMTPASHY	283	yes	PAV04235.1	6905	37	Go0454335	NA	n.a.	Balch et al. 1979
Methanolobus tindarius	DSM 2278	Archaea	Methanomicrobia	Methanosarcinales	1090322	W9DPT9	ATGGAAAATGAGAAAGACGTTTGCGAAATAGAAGTTTCCAGGGATGAAGATGTCAAGAGAATGATAGCACAGCATCCTTGTTATTCCAAAGAGGCCCAGCACAAGTTTGGCCGTATTCACCTTGCAGTAGCTCCGAAATGCAATATTCAGTGTAATTATTGTGATCGTAAGTTTGACTGCGTGAATGAGAGCAGACCCGGTGTTACCAGTGAAGTTCTAAGTCCACAGGCTGCACTCGAAAAGACAAAGCAGGTACTTGAAGCTTATCCGTTCATCAAAGTTGTCGGTGTAGCAGGACCAGGAGATCCACTGGCAAACGATGAGACTTTTGAGACACTGGAACTCATCAAGAAGGAATTCCCTGATGTAACTCTCTGTCTGAGTACAAATGGATTGAAT…	ATGGAAAACGAGAAGGACGTGTGCGAGATTGAGGTGTCCCGGGACGAAGATGTCAAGAGGATGATCGCTCAGCACCCTTGCTATAGCAAGGAGGCGCAGCATAAATTCGGCAGGATTCACCTCGCCGTGGCTCCGAAGTGCAATATCCAGTGTAACTACTGCGACCGGAAGTTCGACTGCGTGAATGAGAGCCGGCCGGGTGTGACGTCGGAGGTGCTTAGCCCGCAGGCCGCACTCGAAAAGACTAAGCAGGTGCTGGAGGCCTACCCGTTCATCAAGGTGGTGGGCGTTGCGGGGCCAGGAGATCCACTGGCCAACGACGAGACTTTCGAGACACTCGAGCTCATCAAGAAGGAGTTCCCGGACGTGACCCTCTGTCTCTCAACCAACGGACTGAAT…	MENEKDVCEIEVSRDEDVKRMIAQHPCYSKEAQHKFGRIHLAVAPKCNIQCNYCDRKFDCVNESRPGVTSEVLSPQAALEKTKQVLEAYPFIKVVGVAGPGDPLANDETFETLELIKKEFPDVTLCLSTNGLNLPDKMPELLRVGVTTLTVTMNAIDPEIEAQMISHASYKGKVYKGLEAGELMVKNQLEGIRMAVEAGLVVKINTVLVPGINDEHIVELAQKINELGVFIMNVMPLICQAKFADKTAPTPAECKAVQDKCAPYVQQMRHCRQCRSDAYGLIGQDMSQMSEERRNVIKVDMKKKSSCGKE	310	yes	ETA67200.1	7076	25	Go0003614	25	Lake sediment	König and Stetter 1982
Methanocella conradii	HZ254	Archaea	Methanomicrobia	Methanocellales	1041930	H8I7Y4	ATGGAAGAGCTGAAAGTGTTCGATGGCGGGAGGTCCAAGTTCTCCCACATGACCTCGGCGCACCCGTGCTTTAACGAGAAAGCCCATTTCTCCACGGCCAGGATCCACCTGCCCGTCGCGCCGAAATGCAATATTCAATGTAACTTTTGTAATCGTAAGATAGATAAGTGTGAGCATCGCCCCGGCGTGTCTTCGGGCGTCATGAAGCCTCAGCAGGCCGCTGATAGGGTTGACGAGGCCCTGAAGGAGCTTGGCGGTAACCTCAGGGTGGTCGGCATCGCCGGCCCTGGCGAAGCTCTCGCGAACGAGGAGACCTTCGAAACCCTAAAAATCGTACACGAGAGGCACCCCGAGCTTATCAAGTGTATCGCCTCTAACGGACTTATGCTCCCGGAGCGT…	ATGGAGGAACTCAAGGTGTTTGACGGAGGGCGGAGCAAATTCTCGCACATGACCTCCGCCCACCCGTGCTTTAACGAGAAAGCCCATTTCTCAACGGCCCGAATCCACCTGCCCGTCGCGCCGAAGTGCAATATCCAATGCAATTTCTGCAACCGCAAGATCGATAAGTGTGAGCATAGGCCGGGCGTGTCTAGTGGCGTCATGAAGCCTCAGCAGGCCGCTGATCGAGTTGACGAGGCCCTGAAGGAGCTTGGGGGAAACCTCAGGGTGGTCGGGATTGCCGGGCCTGGGGAGGCTCTCGCAAACGAGGAGACATTCGAAACCCTGAAGATCGTGCACGAGAGGCACCCGGAGTTGATCAAGTGTATCGCCTCTAACGGATTAATGCTCCCGGAGCGG…	MEELKVFDGGRSKFSHMTSAHPCFNEKAHFSTARIHLPVAPKCNIQCNFCNRKIDKCEHRPGVSSGVMKPQQAADRVDEALKELGGNLRVVGIAGPGEALANEETFETLKIVHERHPELIKCIASNGLMLPERIDDLVDVGVSSVTVTINAFDPEVGAKIYSWVRYHNQTYRGVEGARILRDNQFKGVELAAKAGLIVKVNTVLVPGVNADQIEKIAKEAAARGAILMNIIPMIPLYKFKDVKPPECKDLEEARAIAEKYLPQFRLCKQCRADACGIPGREESLSPAQRAASGEYYHA	298	NA	AFD00384.1	17669	50	Go0006756	55	Rice field soil	Lü and Lu 2012
Methanoculleus thermophilus	CR-1	Archaea	Methanomicrobia	Methanomicrobiales	1122231	A0A1G9B961	ATGGCCGATGAATCGTATCGGACCGCGACGGTCCAGGGCAGGGAGGTCCCCTACGATCCAGAGCAACTGCGCAAGATCAGCGAGCACCCCTGTTACTCCGACAAGGCATGCCACGCCTTTGGGCGGTGCCACTTGCCCGTCGCTCCGAAGTGCAATATCCAGTGTAACTACTGTATCCGGGACTTCGACTGCGTGAACGAGAGCCGGCCGGGCGTAACAAGCAGAGTCCTCTCCCCCGAGGAGGCGCTGGAACTCACGAGAAACGTCATCAAGGAACACCCGTATGTAAAAGTGATCGGCATCGCAGGGCCGGGCGAGCCGCTCGCAAACCCCGAGACGTTTGAGACACTGCGGCTGGTCCACGAGGAGTTCCCACATCTGATCATGTGCATCAGCACA…	ATGGCTGACGAATCGTATCGTACCGCGACGGTCCAGGGCAGGGAGGTGCCGTACGATCCAGAGCAACTCCGCAAGATCAGCGAGCACCCGTGTTACTCCGACAAGGCATGCCACGCCTTTGGGCGGTGCCACCTTCCCGTGGCTCCTAAGTGCAATATCCAGTGTAACTACTGTATCCGGGACTTCGACTGCGTGAACGAGAGCCGGCCGGGGGTGACATCTAGAGTGCTCTCCCCGGAAGAAGCGCTCGAACTCACCAGAAACGTGATCAAGGAACACCCGTATGTGAAAGTGATCGGAATCGCAGGCCCGGGGGAGCCGCTCGCAAACCCGGAGACTTTCGAGACACTGCGGCTGGTCCACGAGGAGTTCCCACATCTCATCATGTGCATCAGCACA…	MADESYRTATVQGREVPYDPEQLRKISEHPCYSDKACHAFGRCHLPVAPKCNIQCNYCIRDFDCVNESRPGVTSRVLSPEEALELTRNVIKEHPYVKVIGIAGPGEPLANPETFETLRLVHEEFPHLIMCISTNGLVLPESIEELAKYDVGNVTVTLNAIDPAIGEKIYSWVDYKGKKYYGREAAELLLSQQLKGIEMAVAKKMFVKINTVYIPGINDEHIPEIAKKVGEMGAFTFNVIPLIPQYKFAGITPPTPKEKREMQDRCAPYIKQMRHCARCRADAIGRLGQDIQSCVYQQMKNEKAE	304	NA	SDK35405.1	7022	55	Go0013043	55	Nuclear power plant effluent	Rivard and Smith 1982
Methanonatronarchaeum thermophilum	AMET1	Archaea	Methanonatronarchaeia	Methanonatronarchaeales	1927129*	A0A1Y3G9V7	ATGAAAGAAGATAACTACCTATCTGTAAATGTAGAAGGACGGGATGTACCCTTCGATCCTGAACAGCTCAGGAAGATACAGAGCCATCCCTGTTTCAGCGAAAAAGCATGCAGTCGTTTCGGGAGAATGCATCTCCCAGTAGCCCCTAAATGCAACATACAATGCAACTACTGCATACGAAAATACGACTGCGTGAACGAAACCAGGCCCGGCGTATCCAGCGACGTACTGACCCCACAACAAGCCATAGAGCGAGCTAGCGAGATGTTCAAAAAATATCCATACATCAAAGTAGTGGGTGTAGCCGGGCCTGGCGAACCCCTCTACAATCCAGAAACATTCGAAACCCTCAAACTAATAAAAAAGAAATATCCCAACAAAATCTTGTGTATAAGCACA…	ATGAAGGAGGATAATTACCTTTCTGTGAACGTGGAGGGGCGGGATGTGCCGTTCGATCCGGAACAGCTCAGGAAGATCCAGAGCCACCCGTGCTTCAGCGAGAAGGCGTGCTCACGGTTCGGCCGGATGCACCTCCCAGTGGCCCCGAAATGCAACATCCAATGCAACTACTGCATTCGGAAGTACGACTGCGTGAACGAAACGAGGCCGGGCGTTTCGAGCGACGTCCTCACCCCGCAGCAAGCCATCGAGCGGGCTTCGGAGATGTTCAAGAAGTACCCGTACATCAAGGTCGTGGGAGTGGCGGGGCCTGGGGAACCCCTCTACAACCCAGAAACCTTCGAAACCCTCAAACTCATCAAGAAGAAGTATCCCAACAAGATCCTTTGCATTTCCACC…	MKEDNYLSVNVEGRDVPFDPEQLRKIQSHPCFSEKACSRFGRMHLPVAPKCNIQCNYCIRKYDCVNETRPGVSSDVLTPQQAIERASEMFKKYPYIKVVGVAGPGEPLYNPETFETLKLIKKKYPNKILCISTNGLLLPDKIEELTEIGISNLTITINAIDPKIGKEIYSYIKYNDKEYRGQEAAEILIEKQLSGLEKAMKTDMIIKVNTVLIPTVNENHIKDIAKKIHEKGVYLQNITPLIPQYKLKDIDPPTREQKKKIQEECSEYVRQMKHCRQCRSDAVGKLGEDKSCQ	293	NA	OUJ18218.1	158342	30-60	Go0452544	NA	Salt lake sediment	Sorokin et al. 2018
Methanohalarchaeum thermophilum	HMET1	Archaea	Methanonatronarchaeia	Methanonatronarchaeales	1903181*	A0A1Q6DVQ9	ATGACCGAAGACAAATACTTTAAAACTGACGTTGAAGAGAAAGAAGTCCCATACGATCCTTCTCAGTTAAGAAAGATAAGCAAACACCCGTGTTTTAGTGAAAAAGCCTGTAACAGATTTGGTCGGATACACCTTCCAGTGGCTCCAAAATGTAATATACAATGTAACTATTGCCTAAGAAAATATGACTGCGTCAACGAAAGTAGGCCAGGTGTAACAAGTAAAGTTCTCTCTCCTGAAGAGGCATTGGAGAGAGTTGATGAAGCTATGGATAAATTCCATTACATAAAAGTCATTGGAGTAGCTGGACCAGGAGAACCTCTATTCAATGAAGAGACATTCAAAACATACGAATTAGTTAGTGAAAAATATCCAGAAAAGATATACTGCATAAGTACT…	ATGACCGAGGACAAGTACTTCAAGACGGACGTGGAGGAGAAGGAGGTGCCGTACGACCCATCCCAGTTGAGAAAGATCTCTAAGCACCCGTGCTTCTCTGAGAAGGCCTGCAACCGATTTGGGCGGATCCACCTTCCCGTGGCTCCTAAGTGCAACATCCAGTGCAACTACTGCCTTCGGAAATACGACTGCGTGAACGAGAGCCGTCCTGGAGTCACCTCCAAGGTTCTCTCGCCGGAGGAGGCTCTTGAGCGCGTTGACGAGGCAATGGATAAATTCCATTATATTAAGGTGATTGGCGTTGCGGGTCCGGGCGAGCCGTTGTTCAACGAGGAGACTTTCAAGACATACGAGCTTGTGTCCGAGAAATACCCAGAGAAGATCTACTGCATCTCTACG…	MTEDKYFKTDVEEKEVPYDPSQLRKISKHPCFSEKACNRFGRIHLPVAPKCNIQCNYCLRKYDCVNESRPGVTSKVLSPEEALERVDEAMDKFHYIKVIGVAGPGEPLFNEETFKTYELVSEKYPEKIYCISTNGLLLSEKLEELKKLGVSTITVTVNAIDPEIAKDVYSHIYYQGKKYTGKKAAEILLEKQLEGIEKAIELGMILKVNTVYIPGVNEDHIPEVAKKIGDIGVYLHNIIPLIPQYKFSEKEPPTPEEKEEMKEKCSDYVRQMEHCRQCRSDACGKLGEDKQDSLES	296	NA	OKY78433.1	NA	NA	NA	NA	Hypersaline soda lake	Sorokin et al. 2018
Halorhodospira halophila	SL 1	Bacteria	Gammaproteobacteria	Chromatiales	349124	A1WTR3	ATGGACGCAAGCGGCTCCACCATCTGCGACCCGGAAGCCGGGTGTCCCGGTGTCGGTGGCGCGGGGGCACCCGGCGACGGGCTCGAGCACCTGCCCGAGGCGCTGCGCGCCAAGGTCCGGGACCACCCCTGCTACTCCGAGCGCGCCCACCACCACTTTGCGCGGCTGCACGTGGCCGTCGCCCCGGGTTGCAACCTCTCGTGCAACTACTGTAACCGCAAGTACGACTGCGCCAACGAGTCCCGCCCCGGGGTGGTCTCCGAGGTCCTCACCCCCGAGGAGGCGGTGGCCAAGACCCTGGCGGTGGCCGCGGAGATCCCGCAGCTGTCGGTGGTGGGCATCGCCGGCCCCGGCGACGCCCTGGCCAACCCGCGGCGTACCTTCGAGACCTTCGAGCGC…	ATGGATGCAAGCGGCAGCACAATCTGTGATCCGGAGGCGGGGTGCCCTGGTGTCGGTGGAGCTGGGGCACCGGGCGACGGACTTGAACACCTCCCAGAGGCTTTGCGGGCCAAAGTGCGGGACCACCCATGTTACTCCGAACGGGCACACCACCACTTTGCTCGGCTCCACGTTGCAGTTGCCCCTGGTTGCAATTTGTCTTGCAACTACTGTAACCGGAAGTACGACTGCGCAAACGAATCCAGACCGGGGGTGGTCAGTGAGGTCCTCACGCCCGAGGAGGCGGTGGCAAAGACTCTCGCGGTGGCCGCTGAGATTCCTCAGCTCTCGGTGGTGGGGATCGCCGGGCCGGGTGACGCCCTCGCCAATCCGCGGAGGACCTTCGAGACATTCGAGAGA…	MDASGSTICDPEAGCPGVGGAGAPGDGLEHLPEALRAKVRDHPCYSERAHHHFARLHVAVAPGCNLSCNYCNRKYDCANESRPGVVSEVLTPEEAVAKTLAVAAEIPQLSVVGIAGPGDALANPRRTFETFERIREVAPQLRLCLSTNGLALPDYVDDLVALDVEHVTVTVNAIDPEIGAQIHPSILFEHRRRRGLEAARILLQRQLAGIEALAERGVLVKVNSVAIPGINHQHLPAVSRVVRQRGAFLHNVMPLISDPSHGTHFGQIGQRGPTDAELLGLRAACANDIAVMSHCQQCRADAAGMLGEDRGAEFSRARVAGLSLDPEAVRVRQEAAWQALDEQLREEEGTP	351	yes	ABM61075.1	4283	25	Go0000221	NA	Salt lake mud	Raymond and Sistrom 1967
Acidithiobacillus ferrooxidans	TM	Bacteria	Acidithiobacillia	Acidithiobacillales	243159	B7JAA6	ATGCAGCAAAAGGCAGAACACCAAGGTTGTGGTACGAGTGGTGGTTCCGGCAAGGCCAGTTGTGGCAGCGGAGCGGGGCAGGGAGATCTGGCACCGGAGATATGGGAAAAGGTCAAGAATCACCCCTGCTATAGCGAAGAGGCGCATCATCATTACGCCCGTATGCACGTTGCGGTAGCGCCCGCCTGTAATATCCAGTGCAATTACTGTAACCGCAAATATGACTGCGCCAACGAAAGTCGGCCGGGTGTCGTCAGTGAAAAACTGACGCCGGAGCAAGCGGCTAAAAAGGTGCTGGCCGTGGCCTCCACCATTCCGCAGATGACGGTGTTGGGTATTGCTGGTCCGGGTGATCCCCTGGCCAACCCCGAAAAAACTTTCAAGACCTTTGAACTGATC…	ATGCAACAGAAGGCGGAACATCAAGGGTGTGGAACGTCGGGGGGATCAGGCAAGGCCTCTTGTGGCAGCGGGGCGGGGCAGGGAGATCTCGCACCGGAAATTTGGGAGAAAGTCAAGAACCACCCCTGCTATAGCGAGGAGGCCCATCATCACTACGCCAGGATGCACGTTGCCGTTGCCCCGGCCTGCAATATCCAGTGCAATTACTGTAACCGGAAATACGACTGCGCCAACGAATCTCGGCCGGGTGTCGTGTCTGAGAAACTCACCCCGGAGCAAGCGGCCAAGAAGGTGCTTGCCGTGGCCTCCACCATTCCGCAGATGACCGTGCTTGGGATTGCTGGGCCGGGTGATCCGCTGGCCAACCCGGAAAAGACTTTCAAGACCTTTGAACTGATC…	MQQKAEHQGCGTSGGSGKASCGSGAGQGDLAPEIWEKVKNHPCYSEEAHHHYARMHVAVAPACNIQCNYCNRKYDCANESRPGVVSEKLTPEQAAKKVLAVASTIPQMTVLGIAGPGDPLANPEKTFKTFELISKTAPDIKLCLSTNGLALPDHVDTIARFNVDHVTITINMVDANVGAQIYPWIFYKNKRYKGREAAQILTDRQMQGLEMLTERGILCKVNSVMIPGINDHHLVEVNRAVKSRGAFLHNIMPLISAPEHGTVFGLNGQRGPTAQELKALQDSCEGEMNMMRHCRQCRADAVGLLGEDRSAEFTTEAVMAMDVEYDLESRKAYQSLVEQERQATADAKRAELETLAGEQSDVKILIAVATKGSGRVNEHFGHATEFQIYEASASGAKFV…	499	yes	ACK80317.1	118	25	Go0003886	NA	Coal mine effluent	Temple and Colmer 1951
References: Balch WE, Fox GE, Magrum LJ, Woese CR, Wolfe RS. 1979. Methanogens: reevaluation of a unique biological group. Microbiological Reviews 43, 260-296. Blank CE, Kessler PS, Leigh JA. 1995. Genetics in methanogens: transposon insertion mutagenesis of a Methanococcus maripaludis nifH gene. Journal of Bacteriology 177, 5773-5777. Jeanthon C, L'Haridon S, Reysenbach AL, Vernet M, Messner P, …
